# Supplementary material for: Evaluating the convergence between eddy-covariance and biometric methods for assessing carbon budgets of forests
Source: Nat Commun. 2016 Dec 14;7:13717. doi: 10.1038/ncomms13717 (PMC5171944; doi:10.1038/ncomms13717)
Supplement: Supplementary Data 1 — This file contains the key dataset used in the analysis. [file ncomms13717-s2.txt]

site	GPPbm	GPPbm_u	GPPec	GPPec_u	Rbm	Rbm_u	Rec	Rec_u	NEPbm	NEPbm_u	NEPec	NEPec_u	GPPec_DT	Rec_DT	NEPbm_deltaS	NEPec_deltaS	lat	long	MAT	MAP	climate	ned_bro	eve_dec	LAI	fert	elev_var	Slope	allometry_wood_NPP	leaf_NPP	fine_roots_NPP	Rsoil_chamber	Rsoil_scrubbing	Rsoil_env	Rh_soil	Rh_cwd	Rleaf_seasonality	Rleaf_parameter	Rleaf_photo	Rleaf_growth	Rleaf_env	Rwood_spatial	Rwood_branch	Rwood_env	Rwood_growth
Metolius	901	408.9708	1172	204.4854	894	204.4854	885	204.4854	7	210	287	105	NA	NA	NA	NA	44.4992	-121.6224	8.4	370	temperate	NED	EVE	1.5	M	96.5359	23.662	L	AR	other	NSF	Y	temp	root-resp	N	N	site	N	Y	temp	volume	N	temp	N
PrinceAlbertSSA_SOAS	1342	369.74046	1323	184.87023	1492	369.74046	1117	184.87023	-151	210	206	105	NA	NA	NA	NA	53.6289	-106.1978	0.5	406	boreal	BRO	DEC	2.4	I	8.0945	2.1177	M	LT	MiRh	NSF	Y	temp	root-resp	N	N	generic	N	Y	temp	volume	N	temp	Y
ChibougamauEOBS	794	386.50782	687	193.25391	1032	386.50782	702	193.25391	-238	210	-15	105	771	801	NA	NA	49.6925	-74.342	0	961	boreal	NED	EVE	3.7	I	5.9483	2.4713	M	AR	MiRh	NSF	N	temp	root-excl	N	N	generic	N	Y	temp	area	Y	temp	N
WalkerBranch	1885	445.015512	1559	157.3367431	1625	314.6734863	1036	157.3367431	260	210	523	74.24621202	NA	NA	264	577	35.9588	-84.2874	13.8	1352	temperate	BRO	DEC	6.2	I	23.6082	3.9442	L	LT	MiRh	NSF	N	temp&water	Rh:Rs	Y	N	generic	N	Y	temp	volume	Y	temp	Y
DukeForest	2410	444.932868	2256	222.466434	1908	444.932868	1733	222.466434	502	210	523	105	NA	NA	NA	NA	35.9782	-79.0942	15.6	1064	temperate	NED	EVE	5.2	I	10.6318	4.3386	H	LT	SeqCor	NSNF	NA	temp	root-resp	Y	N	site	Y	Y	temp	volume	Y	temp	Y
Hesse	1444	195.4240392	1456	195.4240392	1199	195.4240392	1249	195.4240392	245	105	207	105	1422	1135	NA	NA	48.67416	7.06556	9.2	820	temperate	BRO	DEC	5.6	F	17.347	3.2819	H	LT	ingrowth	NSF	Y	temp&water	root-excl	Y	Y	site	Y	Y	temp	volume	Y	temp	Y
Jacaranda	NA	NA	NA	NA	3210	293.5426234	3180	293.5426234	NA	NA	NA	NA	NA	NA	NA	NA	-2.609097	-60.209297	27.1	2272	tropical	BRO	EVE	5.3	I	19.0783	3.3127	NA	NA	NA	NSF	N	NA	NA	NA	N	site	Y	Y	NA	area	N	NA	N
Tapajos67	2989	293.0152993	3140	146.5076496	2770	293.0152993	3250	146.5076496	219	148.492424	-110	105	NA	NA	NA	NA	-2.856667	-54.958889	25.9	2091	tropical	BRO	EVE	5.3	I	2.6631	3.7778	L	LT	SeqCor	NA	NA	NA	root-excl	Y	N	site	Y	Y	NA	area	N	NA	N
Caxiuana	3228	295.4369985	3630	295.4369985	3205	295.4369985	3070	295.4369985	23	210	560	210	NA	NA	NA	NA	-1.719719	-51.458983	26.9	2314	tropical	BRO	EVE	5.3	I	11.0363	2.5289	L	LT	ingrowth	NSF	N	NA	root-excl	Y	N	site	Y	Y	other	area	N	NA	N
WythamWoods	2197	377.6598	2110	133.5229028	2027	377.6598	1980	133.5229028	170	210	130	74.24621202	NA	NA	NA	NA	51.7769	-1.3383	10.1	730	temperate	BRO	DEC	7.8	F	37.3808	7.9244	L	LT	other	NSF	N	NA	root-excl	Y	N	generic	Y	N	temp	area	N	NA	N
ChangbaiMountains	NA	NA	NA	NA	1242	208.782675	1292	208.782675	NA	NA	NA	NA	NA	1199	NA	NA	42.4025	128.0958	3.6	700	temperate	MIX	MIX	6.2	F	16.8009	2.7091	NA	NA	NA	NSNF	NA	temp	NA	NA	N	site	N	Y	temp	volume	N	temp	N
Tumbarumba	1890	223.1533164	2586	223.1533164	1452	223.1533164	2069	223.1533164	434	105	517	105	NA	NA	NA	NA	-35.65572	148.15208	9.2	1011	temperate	BRO	EVE	1.38	M	27.6008	6.3814	H	LT	SeqCor	NSNF	NA	temp&water	root-excl	N	N	site	N	N	temp	volume	Y	temp	N
Xishuangbanna	2600	252.252354	2594	126.126177	2242	252.252354	2475	126.126177	358	210	119	105	NA	NA	NA	NA	21.9275	101.2653	21.7	1487	tropical	BRO	DEC	5.5	I	20.243	8.3025	L	LT	SeqCor	NSNF	NA	temp	root-excl	Y	N	site	Y	Y	temp	volume	N	temp	N
Yatir	NA	NA	NA	NA	731	232.33089	456	232.33089	NA	NA	NA	NA	NA	571	NA	NA	31.347	35.052	17.6	275	temperate	NED	EVE	1.6	I	25.1016	4.175	NA	NA	NA	NSF	Y	temp&water	NA	NA	N	site	N	Y	temp	area	N	temp	N
Sylvaniahardwood	1057	401.209506	1076	141.8489812	1013	141.8489812	974	141.8489812	44	210	102	74.24621202	1014	960	NA	NA	46.242	-89.3477	3.9	771	boreal	MIX	MIX	4.06	I	9.0307	2.8284	NA	LT	ingrowth	NSF	Y	temp	NA	Y	N	site	N	Y	temp	volume	N	temp	N
WillowCreek	1397	403.067292	1150	116.3555048	1251	201.533646	888	116.3555048	146	210	262	60.62177826	1316	1064	NA	NA	45.8059	-90.0799	4.8	776	boreal	BRO	DEC	4.2	F	7.292	2.1058	L	LT	other	NSF	Y	temp&water	root-resp	Y	Y	site	N	Y	temp	volume	N	temp	N
TurkeyPointTP39	1762	416.2563457	1441	208.1281729	1526	208.1281729	1293	208.1281729	164	210	148	105	NA	NA	NA	NA	42.709778	-80.3574	7.8	1010	temperate	NED	EVE	8	M	6.0601	1.4666	H	LT	other	NSF	Y	temp&water	root-excl	Y	N	site	N	N	other	volume	N	other	N
TurkeyPointTP74	1587	416.2689851	1262	208.1344926	1278	208.1344926	751	208.1344926	213	210	511	105	NA	NA	NA	NA	42.706811	-80.348314	7.8	1010	temperate	NED	EVE	5.9	M	5.9974	1.0281	H	LT	other	NSF	Y	temp&water	root-excl	Y	N	site	N	N	other	volume	N	other	N
TurkeyPointTP89	2583	415.9809751	2782	207.9904875	1985	207.9904875	2055	207.9904875	482	210	727	105	2661	1968	NA	NA	42.774419	-80.458775	7.8	1010	temperate	NED	EVE	12.8	F	7.1296	1.8104	H	LT	other	NSF	Y	temp&water	root-excl	Y	N	site	N	N	other	volume	N	other	N
TurkeyPointTP02	850	416.4644126	603	208.2322063	773	416.4644126	569	208.2322063	44	210	34	105	NA	NA	NA	NA	42.660936	-80.559519	7.8	1010	temperate	NED	EVE	1	F	7.0321	2.0307	H	LT	other	NSF	Y	temp&water	root-excl	Y	N	site	N	N	other	volume	N	other	N
University_of_Michigan	1608	202.057626	1245	116.6580248	1449	116.6580248	1087	116.6580248	159	105	158	60.62177826	NA	NA	NA	NA	45.5598	-84.7138	5.5	817	temperate	BRO	DEC	3.5	I	12.8749	2.8268	L	LT	other	NSF	Y	temp&water	components	N	N	site	N	Y	other	volume	N	other	N
MarysRiverFir	NA	NA	NA	NA	2009	408.00591	1275	204.002955	NA	NA	NA	NA	NA	NA	NA	NA	44.6465	-123.5515	9.8	1557	temperate	NED	EVE	9.4	F	42.1601	9.4858	NA	NA	NA	NSF	Y	temp&water	NA	NA	Y	generic	N	N	other	volume	N	temp	N
Huhus	NA	NA	NA	NA	793	82.59345	785	82.59345	NA	NA	NA	NA	NA	NA	NA	NA	62.87	30.82	2	724	boreal	NED	EVE	2.1	I	NA	NA	NA	NA	NA	NA	NA	temp	NA	NA	N	site	N	Y	temp	volume	N	temp	N
SMEARII	NA	NA	NA	NA	919	83.67975	899	83.67975	NA	NA	NA	NA	NA	893	NA	NA	61.8474	24.2948	4.3	648	boreal	NED	EVE	6.25	M	NA	NA	NA	NA	NA	NSF	N	temp	NA	NA	N	site	N	N	temp	area	N	temp	N
Collelongo	NA	NA	NA	NA	764	419.9217264	727	209.9608632	NA	NA	NA	NA	NA	804	NA	NA	41.84936	13.58814	7.1	1104	temperate	BRO	DEC	5.2	F	109.8826	25.302	NA	NA	NA	NSF	N	temp&water	NA	NA	Y	generic	N	N	temp	area	N	temp	N
NAUCentennialUndisturbed	NA	NA	NA	NA	NA	NA	NA	NA	-169	105	58	105	NA	NA	NA	NA	35.089028	-111.762036	9	684	temperate	NED	EVE	2.2	M	22.1335	4.0044	M	LT	MiRh	NA	NA	NA	root-excl	Y	NA	NA	NA	NA	NA	NA	NA	NA	NA
NAUCentennialThinned	NA	NA	NA	NA	NA	NA	NA	NA	-281	105	-51	105	NA	NA	NA	NA	35.142633	-111.727325	9.3	632	temperate	NED	EVE	1.2	M	18.2461	6.2321	M	LT	MiRh	NA	NA	NA	root-excl	Y	NA	NA	NA	NA	NA	NA	NA	NA	NA
Lageren	NA	NA	NA	NA	NA	NA	NA	NA	306	210	435	52.5	NA	NA	429	435	47.478	8.36533	7.4	1000	temperate	MIX	MIX	5.5	M	99.1555	23.983	M	LT	ingrowth	NA	NA	NA	root-excl	N	NA	NA	NA	NA	NA	NA	NA	NA	NA
Dooray	NA	NA	NA	NA	NA	NA	NA	NA	939	105	831	105	NA	NA	1346	890	52.95	-7.25	9.3	850	temperate	NED	EVE	8.7	F	29.74	7.4039	M	LT	ingrowth	NA	NA	NA	root-excl	Y	NA	NA	NA	NA	NA	NA	NA	NA	NA
Hainich	NA	NA	NA	NA	NA	NA	NA	NA	260	105	564	105	NA	NA	NA	NA	51.0793	10.452	7.75	775	temperate	BRO	DEC	4.8	F	31.5019	5.5822	NA	LT	SeqCor	NA	NA	NA	components	N	NA	NA	NA	NA	NA	NA	NA	NA	NA
Takayama	NA	NA	NA	NA	NA	NA	NA	NA	210	105	237	33.20391543	NA	NA	NA	NA	36.146167	137.423111	7.3	2400	temperate	BRO	DEC	3.5	F	91.9568	19.733	H	LT	MiRh	NA	NA	NA	root-excl	Y	NA	NA	NA	NA	NA	NA	NA	NA	NA
WindRiver	NA	NA	NA	NA	NA	NA	NA	NA	35	210	130	74.24621202	NA	NA	NA	NA	45.8205	-121.9519	8.7	2467	temperate	NED	EVE	6.92	M	26.1951	13.778	M	LT	MiRh	NA	NA	NA	components	Y	NA	NA	NA	NA	NA	NA	NA	NA	NA
Yamashiro	NA	NA	NA	NA	NA	NA	NA	NA	91	210	123	60.62177826	NA	NA	172	123	34.794778	135.846167	15.5	1449	temperate	BRO	MIX	3	I	62.5218	11.422	L	LT	other	NA	NA	NA	root-resp	Y	NA	NA	NA	NA	NA	NA	NA	NA	NA
Fujiyoshida	NA	NA	NA	NA	NA	NA	NA	NA	302	105	388	35	NA	NA	NA	NA	35.4514	138.7653	9.7	2025	temperate	NED	EVE	5.5	I	44.0588	5.4997	H	LT	SeqCor	NA	NA	NA	root-resp	Y	NA	NA	NA	NA	NA	NA	NA	NA	NA
Harvard	NA	NA	NA	NA	NA	NA	NA	NA	165	210	200	105	NA	NA	NA	NA	42.5378	-72.1715	7.1	1066	temperate	BRO	DEC	4	I	20.9815	5.5398	M	LT	SeqCor	NA	NA	NA	Rh:Rs	N	NA	NA	NA	NA	NA	NA	NA	NA	NA
MorganMonroe	NA	NA	NA	NA	NA	NA	NA	NA	325	210	262	74.24621202	NA	NA	320	236	39.3232	-86.4131	11.1	1012	temperate	BRO	DEC	4.9	M	16.5398	4.7039	M	LT	other	NA	NA	NA	Rh:Rs	Y	NA	NA	NA	NA	NA	NA	NA	NA	NA
Prince_Albert_SSA_SOJP	NA	NA	NA	NA	NA	NA	NA	NA	-20	210	78	105	NA	NA	NA	NA	53.9163	-104.692	0.5	406	boreal	NED	EVE	1.3	I	4.9026	2.1296	H	AR	ingrowth	NA	NA	NA	Rh:Rs	Y	NA	NA	NA	NA	NA	NA	NA	NA	NA
Thompson_NSA_NOBS	NA	NA	NA	NA	NA	NA	NA	NA	-132	105	15	52.5	NA	NA	NA	NA	55.8792	-98.4839	0.8	439	boreal	NED	EVE	4.4	I	6.0946	1.3092	H	LT	SeqCor	NA	NA	NA	root-excl	Y	NA	NA	NA	NA	NA	NA	NA	NA	NA
Brasschaat	NA	NA	NA	NA	NA	NA	NA	NA	NA	NA	NA	NA	NA	NA	175	250	51.3092	4.5206	11	830	temperate	NED	EVE	1.31	I	3.9019	0.79964	NA	NA	NA	NA	NA	NA	NA	NA	NA	NA	NA	NA	NA	NA	NA	NA	NA
HBS00	NA	NA	NA	NA	NA	NA	NA	NA	NA	NA	NA	NA	NA	NA	-92	-118	49.26708	-74.03653	1.3	1082	boreal	NED	EVE	1.2	I	8.3181	1.475	NA	NA	NA	NA	NA	NA	NA	NA	NA	NA	NA	NA	NA	NA	NA	NA	NA
